# Supplementary material for: Effect of the Probiotic Bacillus subtilis DE-CA9TM on Fecal Scores, Serum Oxidative Stress Markers and Fecal and Serum Metabolome in Healthy Dogs
Source: Vet Sci. 2023 Sep 11;10(9):566. doi: 10.3390/vetsci10090566 (PMC10537710; doi:10.3390/vetsci10090566)
Supplement: Supplementary file 1 [file vetsci-10-00566-s001.zip]

Archive with 4 entries (4 files):
- Table S1. ADM_fecal scores.xlsx
- Table S2. DI-ADM.xlsx
- Table S3. Metabolomics_ADM.xlsx
- Table S4. ADM_oxidative stress.xlsx
