# Supplementary material for: Effect of the Probiotic Bacillus subtilis DE-CA9TM on Fecal Scores, Serum Oxidative Stress Markers and Fecal and Serum Metabolome in Healthy Dogs
Source: Vet Sci. 2023 Sep 11;10(9):566. doi: 10.3390/vetsci10090566 (PMC10537710; doi:10.3390/vetsci10090566)
Supplement: Supplementary file 1 [file vetsci-10-00566-s001.zip › Table S1. ADM_fecal scores.xlsx]

## Sheet: Sheet1
	Day -3	Day -2	Day -1	Day 0	Day 1	Day 2	Day 3	Day 4	Day 5	Day 6	Day 7	Day 8	Day 9	Day 10	Day 11	Day 12	Day 1 3	Day 14	Day 15	Day 16	Day 17	Day 18	Day 19	Day 20	Day 21	Day 22	Day 23	Day 24	Day 25	Day 26	Day 27	Day 28	Day 29	Day 30	Day 31	Day 32	Day 33	Day 34	Day 35	Day 36	Day 37	Day 38	Day 39	Day 46
Dog 1	2	2	2	2	2	2	2	2	2	2	2	3	3	2	2	2	2	2	2	2	2	2	2	2	2	2	2	2	2	2	2	2	2	2	2	2	2	2	2	3	2	2	3	3
Dog 2	2	2	2	2	2	2	2	2	2	2	2	2	3	2	2	2	1	2	2	2	2	2	2	2	2	2	2	2	2	2	2	2	2	2	2	2	2	2	2	3	2	2	3	2
Dog 3	2	2	2	2	3	3	3	3	3	3	3	3	3	2	2	2	2	2	2	3	2	2	2	2	2	2	2	2	2	3	2	3	3	3	2	3	3	2	3	3	2	3	3	3
Dog 4	2	2	2	2	2	2	2	2	2	2	2	2	2	2	2	2	3	2	2	2	2	2	2	2	2	2	2	2	2	2	2	2	2	2	2	2	3	2	2	3 to 4	3	2	2	3
Dog 5	2	2	2	2	2	2	2	2	1 to 2	2	2	2	2	2	2	2	2	2	2	2	2	2	2	2	2	2	2	2	2	2	2	2	2	2	2	2	2	2	1 to 2	2	3	2	3	2
Dog 6	2	2	2	2	2	2	2	2	1 to 2	2	2	2	2	2	2	2	2	2	2	2	2	2	2	2	2	2	2	1 to 2	1 to 2	2	1 to 2	2	1 to 2	2	2	2	2	2	1 to 2	2	3	2	2	3
Dog 7	2	2	2	2	2	2	2	2	2	2	2	2	2	2	2	2	2	2	2	2	2	2	2	2	2	2	2	2	2	2	2	2	2	3	2	3	2	3	3	3	3	2	3	3
Dog 8	2	2	2	2	2	2	2	2	2	2	2	2	2	2	2	2	2	2	2	2	2	2	2	2	2	2	2	2	2	2	2	2	2	2	2	2	2	2	2	2	3	2	3	3
Dog 9	2	2	2	3	3	2	2	2	3	2	2	1 to 2	2	2	2	2	2	2	2	2	2	2	2	2	2	2	2	2	2	2	2	2	3	2	2	2	3	3	2	3	3	3	3	3
Dog 10	2	2	2	2	2	2	3	3	3	2	2	2	2	2	2	3	2	2	2	2	2	2	2	2	2	2	2	2	2	2	2	2	3	3	2	2	3	3	2	3	2	2	3	3
	Treatment A :
	Treatment B:
	No color:	No treatment
