# Supplementary material for: Effect of the Probiotic Bacillus subtilis DE-CA9TM on Fecal Scores, Serum Oxidative Stress Markers and Fecal and Serum Metabolome in Healthy Dogs
Source: Vet Sci. 2023 Sep 11;10(9):566. doi: 10.3390/vetsci10090566 (PMC10537710; doi:10.3390/vetsci10090566)
Supplement: Supplementary file 1 [file vetsci-10-00566-s001.zip › Table S2. DI-ADM.xlsx]

## Sheet: DI_LogSQ
NO.	Sample ID		Index		Treatment Group		Universal Log DNA	Faecalibacterium Log DNA	Turicibacter Log DNA	Streptococcus Log DNA	E. Coli Log DNA	Blautia Log DNA	Fusobacterium Log DNA	Clostridium Hiranonis Log DNA
30	D_01 - Baseline - Deerland - Feces		-1.76407		Baseline, pre-treatment		11.1552	5.20257	8.87127	7.08293	5.68816	10.9835	9.06391	6.98184
31	D_02 - Baseline - Deerland - Feces		-0.566478		Baseline, pre-treatment		10.992	4.34665	8.37275	6.0576	6.28636	10.3425	7.24751	6.07555
32	D_03 - Baseline - Deerland - Feces		-6.86728		Baseline, pre-treatment		11.7412	5.57347	8.61596	3.3269	5.25337	10.3805	8.06753	6.32445
33	D_04 - Baseline - Deerland - Feces		-4.08545		Baseline, pre-treatment		10.8125	6.22682	8.46144	4.10796	6.49325	10.4767	8.3886	6.81201
34	D_05 - Baseline - Deerland - Feces		-5.45523		Baseline, pre-treatment		10.9519	5.35521	8.69927	3.8471	2.66267	9.68808	7.60476	5.89839
35	D_06 - Baseline - Deerland - Feces		-4.67108		Baseline, pre-treatment		11.8184	5.42653	8.98549	4.9222	5.98801	10.8629	8.13386	6.77247
36	D_07 - Baseline - Deerland - Feces		-6.18689		Baseline, pre-treatment		11.2056	5.36091	8.17388	3.84409	2.85007	10.3791	8.08713	5.97599
37	D_08 - Baseline - Deerland - Feces		-6.0643		Baseline, pre-treatment		10.722	5.36234	7.56651	3.71441	3.29985	10.4198	8.22279	6.70366
38	D_09 - Baseline - Deerland - Feces		-4.27795		Baseline, pre-treatment		10.6967	4.65621	8.88471	3.10525	6.84408	9.44824	9.29304	6.03895
39	D_10 - Baseline - Deerland - Feces		-3.63092		Baseline, pre-treatment		10.5884	4.91441	8.65762	3.63902	6.64768	9.52141	8.19717	6.27321
40	D_01 - Day20 - Deerland - Feces		-4.79765		Treatment A		10.6181	5.66762	7.83123	3.17159	5.17841	9.27886	8.10069	5.7022
41	D_02 - Day20 - Deerland - Feces		-4.40397		Treatment A		11.1077	5.89872	8.61193	3.72949	6.4063	10.039	8.34037	5.92914
42	D_03 - Day20 - Deerland - Feces		-6.06825		Treatment B		11.1077	5.88445	8.5434	3.48372	3.76012	9.78157	8.0811	5.90425
43	D_04 - Day20 - Deerland - Feces		-6.9767		Treatment B		11.2694	5.31384	8.46278	2.88359	4.64618	9.67046	8.72324	5.71537
44	D_05 - Day20 - Deerland - Feces		-4.70774		Treatment B		10.9608	5.80884	8.57431	4.00694	5.03598	10.0322	7.87911	6.07262
45	D_06 - Day20 - Deerland - Feces		-3.807		Treatment B		10.7175	5.67047	8.74765	4.29644	5.18291	10.0106	7.45855	6.12972
46	D_07 - Day20 - Deerland - Feces		-4.09897		Treatment A		10.5528	5.04708	8.32438	3.60434	5.85307	9.7084	8.03889	6.13704
47	D_08 - Day20 - Deerland - Feces		-6.39136		Treatment A		11.2131	6.53352	8.92636	3.69481	4.82309	10.8385	8.98402	6.71537
48	D_09 - Day20 - Deerland - Feces		-4.89817		Treatment A		10.6136	5.43795	7.85273	3.09922	3.8036	8.97534	6.83449	5.42987
49	D_10 - Day20 - Deerland - Feces		-4.70718		Treatment A		10.6507	5.7632	8.63343	4.37334	3.43478	10.2612	7.63491	6.39619
50	D_01 - Day36 - Deerland - Feces		-2.4456		Treatment A		10.2323	4.97147	8.36066	3.55308	7.6042	9.71653	8.13536	5.56457
51	D_02 - Day36 - Deerland - Feces		-2.49928		Treatment A		10.3837	4.99287	7.74657	4.18486	7.14993	10.1339	7.56557	6.52943
52	D_03 - Day36 - Deerland - Feces		-5.53007		Treatment B		11.3703	6.0913	8.92099	3.92702	5.44678	9.90894	8.86343	6.13265
53	D_04 - Day36 - Deerland - Feces		-4.14432		Treatment B		10.8659	5.24108	8.74362	3.84258	6.09145	9.84661	7.95448	6.24392
54	D_05 - Day36 - Deerland - Feces		-5.50352		Treatment B		11.3228	5.80884	8.5649	4.14566	3.9955	10.0986	7.85348	6.14583
55	D_06 - Day36 - Deerland - Feces		-5.96789		Treatment B		11.2071	5.71469	8.84171	3.88631	3.34483	10.287	7.38468	6.75783
56	D_07 - Day36 - Deerland - Feces		-5.11405		Treatment A		10.4371	5.6234	7.64042	3.11128	2.66867	8.70027	7.30027	5.27321
57	D_08 - Day36 - Deerland - Feces		-7.02135		Treatment A		10.5499	4.55492	8.04622	2.81273	1.38531	10.3724	7.88966	6.82811
58	D_09 - Day36 - Deerland - Feces		-4.84403		Treatment A		10.4134	5.5535	8.23838	3.68275	3.51874	9.23008	7.61532	6.13704
59	D_10 - Day36 - Deerland - Feces		-5.89571		Treatment A		11.3807	6.14551	8.95727	4.2497	4.66417	10.516	8.43383	6.68755
60	D_01 - Day46 - Deerland - Feces		-3.33079		Wash-out		11.0217	5.46362	7.69014	3.36158	7.86357	10.207	8.3464	5.92474
61	D_02 - Day46 - Deerland - Feces		-3.16866		Wash-out		10.8614	5.8816	8.60924	3.73402	8.22789	10.4645	8.01025	6.73441
62	D_03 - Day46 - Deerland - Feces		-4.03646		Wash-out		10.5024	5.69472	8.05429	3.81393	4.82309	9.14878	8.01025	5.73734
63	D_04 - Day46 - Deerland - Feces		-3.25947		Wash-out		10.4979	5.13837	8.74362	3.20476	7.47976	9.64065	6.9596	6.63777
64	D_05 - Day46 - Deerland - Feces		-2.96255		Wash-out		10.6166	5.80171	7.90379	4.85585	6.009	9.93198	8.20772	6.58214
65	D_06 - Day46 - Deerland -Feces		-4.02763		Wash-out		10.3184	5.37375	7.57995	4.47889	3.76012	9.79241	7.38619	6.81493
66	D_07 - Day46 - Deerland - Feces		-3.15103		Wash-out		10.3777	5.20827	7.92126	4.10645	6.2054	9.95366	7.24751	6.67291
67	D_08 - Day46 - Deerland - Feces		-2.31667		Wash-out		10.1211	3.95578	8.03144	5.25543	4.46927	9.65691	7.53693	6.17218
68	D_09 - Day46 - Deerland - Feces		-3.72955		Wash-out		10.4593	5.36234	7.70223	4.18486	4.10645	9.36016	7.65149	5.55725
69	D_10 - Day46 - Deerland - Feces		-3.55221		Wash-out		10.5617	5.41655	7.53023	4.48191	5.46477	9.96721	7.55653	6.96867
