# Supplementary material for: Effect of the Probiotic Bacillus subtilis DE-CA9TM on Fecal Scores, Serum Oxidative Stress Markers and Fecal and Serum Metabolome in Healthy Dogs
Source: Vet Sci. 2023 Sep 11;10(9):566. doi: 10.3390/vetsci10090566 (PMC10537710; doi:10.3390/vetsci10090566)
Supplement: Supplementary file 1 [file vetsci-10-00566-s001.zip › Table S4. ADM_oxidative stress.xlsx]

## Sheet: Sheet1
ID Lab	DOG#	DOG NAME	PERIOD	APPLIED	TX GROUP	PERIOD #	DAY	DATE	STUDY	Hemolisis	Lipemia	POX-Act (µmol/L)	FOX (µmol/L)	PON1 (IU/mL)	d-ROMs (U. Carr.)	CUPRAC (mmol/L)	FRAP (mmol/L)	TEAC (mmol/L)	THIOL (µmol/L)	URIC ACID (µmol/L)	AOPP (µmol/L)	TOS (µmol/L)	CATALASE (units/mL)	TBARS (µmol/L)	Hp (g/L)	CRP (µg/mL)	FERRITIN (µg/L)
1	D07	GUS	BASELINE	NO TX		1		2021-01-05	DEERLAND I			91.3	362.61	3.036	55.8	0.4712	0.6738	0.7416	197.4	0.892	308.2	13.2	0.082	2.53846	1.3232	<5	186
2	D09	TITUS	BASELINE	NO TX		1		2021-01-05	DEERLAND I			145.5	315.6	2.802	69.9	0.4745	0.5739	0.6965	223.5	0.571	355.7	10.2	0.086	2.46795	0.7348	<5	103
3	D02	ROXY	BASELINE	NO TX		1		2021-01-05	DEERLAND I	1		59	341.89	3.591	55.7	0.5002	0.5734	0.7539	211.2	0.348	160.6	14.1	0.075	2.04487	0.13	<5	147
4	D04	SWEETIE	BASELINE	NO TX		1		2021-01-05	DEERLAND I			122.2	319.52	2.745	25.4	0.4592	0.4925	0.7164	218.9	0.365	129	6	0.082	1.48077	0.13	<5	124
5	D06	ANNIE	BASELINE	NO TX		1		2021-01-05	DEERLAND I	1		108.8	396.91	3.281	45.1	0.482	0.6756	0.6814	207.1	0.202	363.7	17.6	0.102	1.55128	0.9454	<5	155
6	D08	HONEY	BASELINE	NO TX		1		2021-01-05	DEERLAND I			128.3	333.9	2.909	23.1	0.4867	0.5052	0.7314	245	0.381	253.6	5.7	0.085	2.25641	0.2878	<5	122
7	D10	ROSS	BASELINE	NO TX		1		2021-01-05	DEERLAND I		1	73.3	363.88	3.392	63.1	0.5589	0.6646	0.7856	252.7	0.403	415.4	16.5	0.094	2.32692	0.9616	<5	159
8	D01	WOODY	TX PERIOD	TX		2	DAY 22	2021-02-08	DEERLAND I			100.4	346.92	3.142	25.5	0.4746	0.505	0.7334	246.2	0.292	81.8	3.4	0.115	1.48077	2.4403	<5	99
9	D03	SHAWN	TX PERIOD	TX		2	DAY 22	2021-02-08	DEERLAND I			30.7	344.1	3.015	38.8	0.4427	0.4771	0.6641	223.2	0.346	79.2	4.7	0.088	1.76282	2.6503	<5	104
10	D05	BUZZ	TX PERIOD	TX		2	DAY 23	2021-02-09	DEERLAND I			114	375.76	2.884	45.1	0.4385	0.492	0.7103	193.4	0.365	142.5	37	0.096	2.53846	1.8233	<5	114
11	D07	GUS	TX PERIOD	TX		2	DAY 23	2021-02-09	DEERLAND I			82.9	361.01	2.813	35	0.474	0.5492	0.7229	221.1	0.733	117.3	21.5	0.089	2.25641	0.4282	<5	183
12	D09	TITUS	TX PERIOD	TX		2	DAY 22	2021-02-08	DEERLAND I			114.4	322.81	2.791	34.9	0.4523	0.4551	0.6724	255.6	0.283	90.9	6.3	0.104	1.26923	0.4105	<5	117
13	D02	ROXY	TX PERIOD	TX		2	DAY 23	2021-02-09	DEERLAND I			38.7	331.71	3.197	35.5	0.4468	0.5091	0.6489	166.8	0.521	105.5	30.9	0.062	2.1859	0.1302	<5	131
14	D04	SWEETIE	TX PERIOD	TX		2	DAY 22	2021-02-08	DEERLAND I	1		88.6	354.99	2.804	34.4	0.4758	0.6032	0.7529	236.7	0.241	140.9	15.1	0.119	1.76282	0.13	<5	148
15	D06	ANNIE	TX PERIOD	TX		2	DAY 23	2021-02-09	DEERLAND I			110.5	380.96	2.964	23.3	0.4179	0.5169	0.6287	182.6	0.199	148.9	18	0.104	1.76282	1.1598	<5	149
16	D08	HONEY	TX PERIOD	TX		2	DAY 22	2021-02-08	DEERLAND I			116.7	336.99	2.545	22.1	0.4606	0.4277	0.6504	241.2	0.227	80.1	4.8	0.087	1.48077	0.6287	<5	153
17	D10	ROSS	TX PERIOD	TX		2	DAY 22	2021-02-08	DEERLAND I	1		57.5	354.52	2.975	36.7	0.4654	0.5735	0.6943	259.2	0.255	139.7	15	0.095	1.55128	0.3572	<5	235
18	D01	WOODY	TX PERIOD	TX		3	DAY 36	2021-02-22	DEERLAND I			113.2	374.37	2.97	44.8	0.4414	0.5509	0.6573	171.5	0.612	192.3	60.7	0.091	2.46795	2.5647	<5	105
19	D03	SHAWN	TX PERIOD	TX		3	DAY 36	2021-02-22	DEERLAND I			32.1	367.81	2.996	46	0.4427	0.5498	0.6796	201.1	0.52	126.5	24	0.083	2.46795	2.8948	<5	105
20	D05	BUZZ	TX PERIOD	TX		3	DAY 36	2021-02-22	DEERLAND I			97.2	358.71	2.842	38.3	0.4381	0.5795	0.7171	197.3	0.384	134.8	30.8	0.093	2.53846	1.703	<5	134
21	D07	GUS	TX PERIOD	TX		3	DAY 36	2021-02-22	DEERLAND I			61.7	368.99	2.779	47.8	0.4453	0.5656	0.6518	193.4	0.684	164.5	22.2	0.089	2.53846	0.5767	<5	192
22	D09	TITUS	TX PERIOD	TX		3	DAY 36	2021-02-22	DEERLAND I			118.9	343.06	2.747	42.1	0.428	0.5187	0.6338	180.1	0.553	111.2	36	0.075	2.53846	0.4888	<5	102
23	D02	ROXY	TX PERIOD	TX		3	DAY 36	2021-02-22	DEERLAND I			41.7	396.86	3.443	24.3	0.4579	0.5619	0.6606	191.2	0.416	153.6	31.3	0.083	2.1859	0.2662	<5	136
24	D04	SWEETIE	TX PERIOD	TX		3	DAY 36	2021-02-22	DEERLAND I			111.7	338.1	2.982	15.8	0.4257	0.5953	0.6882	166.1	0.437	95.1	11	0.09	1.76282	0.13	<5	149
25	D06	ANNIE	TX PERIOD	TX		3	DAY 36	2021-02-22	DEERLAND I			122	346.31	2.717	43	0.4266	0.4696	0.6397	179.7	0.551	117.2	38.9	0.08	2.25641	0.517	<5	98
26	D08	HONEY	TX PERIOD	TX		3	DAY 36	2021-02-22	DEERLAND I			111.3	350.4	2.964	15.4	0.4742	0.4724	0.6837	277.1	0.342	163.8	27.6	0.09	2.1859	3.0429	<5	115
27	D10	ROSS	TX PERIOD	TX		3	DAY 36	2021-02-22	DEERLAND I			60.8	371.84	3.092	39.7	0.4766	0.5741	0.7046	217	0.51	120.7	18.7	0.097	1.48077	0.7898	<5	172
28	D01	WOODY	WASHOUT	NO TX		4	DAY 46	2021-03-04	DEERLAND I			115.9	313.09	3.161	15.6	0.3965	0.4532	0.6186	192.3	0.318	76.7	5.4	0.083	1.55128	2.0178	<5	126
29	D03	SHAWN	WASHOUT	NO TX		4	DAY 46	2021-03-04	DEERLAND I			31.3	331.47	3.171	35	0.4224	0.4839	0.6357	209.9	0.419	96	6.1	0.071	2.32692	2.6598	<5	119
30	D05	BUZZ	WASHOUT	NO TX		4	DAY 46	2021-03-04	DEERLAND I			93.6	334.8	3.022	24.5	0.4242	0.4963	0.6494	214.1	0.34	101.1	6.7	0.086	1.97436	1.454	<5	132
31	D07	GUS	WASHOUT	NO TX		4	DAY 46	2021-03-04	DEERLAND I			74.8	318.76	2.715	41.1	0.4004	0.4973	0.6137	180.9	0.495	86.6	5.7	0.084	2.25641	2.2266	<5	198
32	D09	TITUS	WASHOUT	NO TX		4	DAY 46	2021-03-04	DEERLAND I			131	313.9	2.839	36.4	0.3934	0.4282	0.6129	206.5	0.244	77.3	8.2	0.1	2.11538	0.2034	<5	113
33	D02	ROXY	WASHOUT	NO TX		4	DAY 46	2021-03-04	DEERLAND I			51.7	363.47	3.335	17.5	0.4342	0.5092	0.6233	194	0.289	104.8	6.1	0.076	1.90385	0.5657	<5	136
34	D04	SWEETIE	WASHOUT	NO TX		4	DAY 46	2021-03-04	DEERLAND I			105.6	316.1	2.972	14.7	0.3919	0.4752	0.6239	204	0.301	77.2	3	0.095	2.46795	0.13	<5	132
35	D06	ANNIE	WASHOUT	NO TX		4	DAY 46	2021-03-04	DEERLAND I			99.3	361.14	3.211	20.9	0.4406	0.517	0.6527	215.1	0.173	106.2	4.4	0.103	1.83333	1.2874	<5	154
36	D08	HONEY	WASHOUT	NO TX		4	DAY 46	2021-03-04	DEERLAND I			102.7	326.51	2.75	12.8	0.4209	0.3888	0.6191	252.7	0.226	73	3.2	0.09	1.76282	1.3688	<5	129
37	D10	ROSS	WASHOUT	NO TX		4	DAY 46	2021-03-04	DEERLAND I			64.2	339.72	3.534	25.2	0.453	0.4983	0.6775	226.9	0.324	82.6	6.5	0.082	1.69231	0.6943	<5	168
38	D01	WOODY	BASELINE	NO TX		1		2021-01-05	DEERLAND I			130.8	362.38	3.417	42.6	0.4046	0.4975	0.6781	131	0.479	107.4	9.3	0.071	2.46795	3.444	<5	125
39	D05	BUZZ	BASELINE	NO TX		1		2021-01-05	DEERLAND I			104.2	350.62	3.141	22.3	0.4866	0.5177	0.7501	241	0.286	100.5	6.8	0.084	1.55128	2.4936	<5	107
40	D03	SHAWN	BASELINE	NO TX		1		2021-01-05	DEERLAND I			27.4	361.61	2.882	47.3	0.4463	0.5042	0.6782	175.6	0.473	126.2	6.8	0.077	1.55128	2.9741	<5	102
